# Supplementary material for: Conserved microstructure of the Brassica B Genome of Brassica nigra in relation to homologous regions of Arabidopsis thaliana, B. rapa and B. oleracea
Source: BMC Genomics. 2013 Apr 15;14:250. doi: 10.1186/1471-2164-14-250 (PMC3765694; doi:10.1186/1471-2164-14-250)
Supplement: Additional file 1: Table S1 — Overlapping BACs based on Southern Hybridization analysis. +: positive hybridization with the gene specific probe, -: no hybridization. Highlighted cells are the fully sequenced BACs. Table S2. Overlapping BACs based on the FPC analysis. Table S3. Comparison of the level of exon retention across the three Brassica genomes. [file 1471-2164-14-250-S1.xlsx]

## Sheet: S1_Hybe Contig Assembly
	At4g17260	17280	17300	17340	17350	17380	17410	17440	17460	17480	17500	17570	17610	17650	17700	17730	17760	17800
Clone Name	Inserted Probe(s)
	4665	4675	4685	4705	4710	4725	4740	4755	4765	4775	4785	4820	4840	4860	4885	4900	4915	4935
ContigA
BGH66:B12				+
BGH195:G7				+
BGH73:E8				+
BGH27:J21				+
BGH15:H23				+
BGH155:C8				+
BGH12:C21				+							+
BGH21:M11				+							+
BGH35:F10				+							+
BGH18:N23				+							+
BGH31:E17				+							+	+	+
BGH177:E22				+					-		+	+	+
BGH125:I21		+
BGH35:C22		+		+			-		-		+	+	+
BGH147:I7		+		+			-		-			+	+
BGH182:P8		+		+			-		-			+	+
BGH213:O14		+		+			-		-			+	+
BGH34:C17		+					-		-			+	+
BGH221:C14		+		+			-		-			+	+
BGH184:O10		+		+			-		-		+	+	+
BGH10:P21		+		+			-		-		+	+	+
BGH28:L3		+		+			-		-			+	+
BGH28:M6		+		+			-		-			+	+
BGH164:B12				+					-		+	+	+
BGH27:F17				+					-		+	+	+
BGH152:K2									-			+	+
BGH155:M15									-			+	+
BGH182:D6									-			+	+
BGH24:B3									-			+	+
BGH141:A4							-				-	+
BGH85:P13									-			+	+
ContigB
BGH199:O19		+					+						-
BGH139:D14													+
BGH33:M19							+
BGH126:E12		+					+			+
BGH178:I13							+		-		-	+	+
BGH182:L8		+					+		-		-	+	+
BGH187:M14		+					+		-		-	+	+
BGH102:J11							+		-	+		+	+
BGH93:L17		+					+		-	+	-	+	+
BGH14:E9		+					+		-	+	-	+	+
BGH118:B7		+					+		-	+	-	+	+
BGH138:A12		+					+		-	+	-	+	+
BGH127:K17		+					+		-	+		+	+
BGH78:H7		+					+		-	+		+	+
BGH104:G24		+					+		-		-	+	+
BGH190:P19							+		-		-	+	+
BGH114:L20							+		-			+	+
BGH112:F1									-			+	+
BGH190:O18									-			-	+
BGH18:N11							-	-		+		+
BGH93:F1							+			+			-
BGH126:E12		+					+			+
BGH166:I2							+		-		-	+	+
ContigC
BGH32:M6					+				+				-
BGH192:L4					+				+				-
BGH219:O13				+	+				+	+
BGH10:J6				+	+				+	+			-
BGH198:K10				+	+				+	+			-
BGH68:C5				+	+				+	+			-
BGH100:P19				+	+				+				-
BGH146:J18				+	+				+				-
BGH83:O10				+	+				+				-
BGH45:D6				+	+				+				-
BGH154:P14				+	+								-
BGH55:M7				+	+								-
BGH81:M20				+	+					+			-
BGH68:G3				+	+								-
BGH57:F3										+
BGH31:C20				+	+				+		+		-
BGH32:J19				+	+				+		+		-
BGH35:N20				+	+				+		+		-
BGH44:G14				+	+				+	+	+		-
BGH30:C15				+	+				+	+	+	+	-
BGH218:E24				+	+				+	+	+	+	+
BGH166:I18				+	+		-		+		+	+	+
BGH180:O3				+	+				+		+	+	+
BGH69:O1				+	+				+		+	+	+
BGH25:N10					+		-		+		+	+	+
BGH157:P12				+	+		-		+		+	+	+
BGH8:F10				+	+		-		+			+	+
BGH6:K2				+	+		-		+	+	+	+	+
BGH19:P18				+	+		-		+		+	+	+
BGH34:M17				+	+		-		+	+	+	+	+
BGH28:B7				+	+		-			+
BGH8:I19									-			+	+				+
BGH53:L22							-			+		+	+
BGH210:B18							-		-			+	+
BGH81:F9							-		-			+	+
BGH188:L4							-		-		-	+	+
BGH20:E17							-		-			+	+
BGH222:C23							-		-			+	+
BGH219:F12							-		-			+	+
BGH84:N23							-				-	+	+
BGH84:C15							-					+	-
BGH116:K16							-				-	+	+
BGH170:B23									-			+	+
BGH30:J4							-			+		+
BGH108:E22									-			+	+
ContigD
BGH190:O23			+		+								-
BGH44:J7			+		+			-	+			-	+
BGH173:M2	+		+		+				+				-
BGH92:A15	+		+		+				+			-	+
BGH50:P20	+		+		+			-	+			-	+
BGH65:L15	+		+		+			-	+			-	+
BGH111:K12	+		+		+				+			-	+
BGH26:L14	+		+		+							-	-
BGH58:H10	+				+							-
BGH58:H17	+				+							-
BGH96:H10	+		+		+			+				-	-
BGH151:O15	+		+		+			+	+			-	+
BGH151:O16	+		+		+			+	+			-	+
BGH39:J10	+		+		+			+	+			-	+
BGH24:O18	+		+		+			+	+	+		-	+
BGH1:I5	+		+		+			+	+			-	+
BGH145:I6			+		+			+	+			-	+
BGH117:D23	+		+		+			+	+			-	+			+
BGH214:J18	+		+		+			+	+			-	+			+	+	+
BGH197:K15	+		+		+			+	+			-	+			+	+
BGH46:N18	+				+			+	+			-	+			+	+	+
BGH145:N12	+				+			+	+			-	+				+	+
BGH214:J17	+		+					+	+	+		-	+			+		+
BGH181:I23	+		+					+	+			-				+
BGH153:P9	+		+		+			+	+			-	-
BGH27:J15					+			+	+			-	+			+	+
BGH141:O17								+	+			-	+			+	+
BGH142:C18					+			+	+			-	+
BGH214:O16													+			+	+	+
BGH100:A15													+
BGH9:M7																+		+
BGH172:K5									-			-	+			+		+
BGH68:K23																+	+	+
BGH149:C22																+	+	+
BGH88:P12																	+	+
BGH142:G19																	+
BGH117:J17																+
BGH62:O5																+	+
ContigE
BGH166:L4			+
BGH138:J9			+
BGH176:C17			+
BGH184:O23			+
BGH197:L21			+
BGH210:M10			+
BGH4:J18			+
BGH65:I13			+
BGH12:A24			+
BGH134:K18			+
BGH162:P17			+
BGH176:B1			+			+
BGH26:K5			+			+
BGH20:O8			+			+				+
BGH86:K8						+				+	-	+	-
BGH158:I3												+
BGH17:P23												+
BGH211:I22												+
BGH5:J24												+
BGH6:D14												+
BGH87:K11												+
BGH95:J12												+
ContigF
BGH212:N21			+
BGH23:P6			+
BGH12:J8			+
BGH87:E11			+
BGH17:B19	+
BGH189:K1	+
BGH191:L11	+
BGH222:E16	+
BGH36:K15	+
BGH167:C3				+
BGH206:P22	+		+	+			+
BGH37:K15								+
BGH32:F9								+
BGH78:A8								+				+
BGH154:D20							+	+				-	-
BGH207:G8							+					+	-
BGH148:I13							+	+		+		+	-
BGH64:G17							+	+				+	-
BGH156:L5							+	+				+	-
BGH75:K17							-				-	+		+
BGH59:L14							-	+		+		+	-	+
BGH209:J22							-	+		+		+		+		+
BGH53:N17														+		+
BGH112:H10								+		+		+		+		+
BGH7:L24											-	+		+
BGH68:M10											-	+	-	+
BGH134:O12											-	+		+
BGH158:D6							-					+		+
BGH210:E4							-					+		+
BGH185:A22											-	+		+		+
BGH107:K14							-			+	-	+	-	+		+		+
BGH157:D22											-	+	-	+		+		+
BGH146:O7											-	+		+
BGH46:O3														+				+
BGH191:J20														+		+		+
BGH185:H22																+		+
BGH62:A13																+		+
BGH64:E22																+		+
BGH66:E14																+		+
BGH119:M18																+		+
BGH122:O9																+		+
BGH151:P7																+		+
BGH171:J17																+		+
BGH19:A5																+		+
BGH42:I17							-									+		+
BGH2:I22																		+
BGH35:O17																		+
BGH24:K5																		+
BGH146:C9																		+
BGH17:K8																		+
BGH159:B4																		+

## Sheet: S2_FPC summary
Contig	number of clones
0	273
1	16
2	13
3	15
4	14
5	9
6	6
7	9
8	5
9	9
10	21
11	3
12	2
13	5
14	13
15	2
16	4
17	2
18	5
19	2
20	2
21	3
22	2
23	2
24	3
25	2
26	2
27	2
28	2
29	2
30	2
31	2
32	2
33	2
34	2
35	2

## Sheet: S3_Fractionation
ContigB	AT5G46870.1	AT5G46890.1	AT5G46900.1	AT5G46910.1	AT5G46915.1	AT5G46930.1	AT5G46940.1	AT5G46960.1	AT5G47000.1	AT5G47010.1	AT5G47020.1	AT5G47030.1	AT5G47040.1	AT5G47050.1	AT5G47060.1	AT5G47070.1	AT5G47080.4	AT5G47090.1	AT5G47100.1	AT5G47110.1	AT5G47120.1	AT5G47130.1	AT5G47140.1	AT5G47150.1	AT5G47180.2	AT5G47190.1	AT5G47200.1	AT5G47210.3	AT5G47220.1	AT5G47229.1	AT5G47230.1	AT5G47240.1	AT5G47250.1	AT5G47260.1	AT5G47290.1	AT5G47310.1	AT5G47330.1	AT5G47340.1	AT5G47350.1	AT5G47360.1	AT5G47370.1	AT5G47380.1	AT5G47390.1	AT5G47400.1	AT5G47420.1	AT5G47430.3	AT5G47435.2	AT5G47440.1	AT5G47450.1
number of AT exons	5	1	1	11		1	1	1	1	29	23	2	17	3	2	4	5	2	9	3	6	5	7	2	8	5	8	7	1	1	1	7	1	2		5	7	7	7	1	4	12	3	4	10	16	8	6	2
A Genome		1	1	10		1	1	1	1	10	22	2	2	3	1	4	2		8	3	5	1	7		8	5	7	6	1	1	1	6					7	5	5	1	4	10	3			15
B Genome	1	1	1	10		1	1	1	1	21	22	2		3	2	4			8	3	5	2	7		7	5	7	6	1	1	1	1	1	1			7	6	6			9	1			15
C Genome	1			10		1	1	1	1	25	22	2	2	2	1	4	2		8	3	5	2	7		8	5	7	5	1	1	1	6					7	5	5	1	4	10	3			15
ContigL																	AT5G47080.4	AT5G47090.1	AT5G47100.1	AT5G47110.1	AT5G47120.1	AT5G47130.1	AT5G47140.1	AT5G47150.1	AT5G47180.2	AT5G47190.1	AT5G47200.1	AT5G47210.3	AT5G47220.1	AT5G47229.1	AT5G47230.1	AT5G47240.1	AT5G47250.1	AT5G47260.1	AT5G47290.1	AT5G47310.1	AT5G47330.1	AT5G47340.1	AT5G47350.1	AT5G47360.1	AT5G47370.1	AT5G47380.1	AT5G47390.1	AT5G47400.1	AT5G47420.1	AT5G47430.3	AT5G47435.2	AT5G47440.1	AT5G47450.1
number of exons																	5	2	9	3	6	5	7	2	8	5	8	7	1	1	1	7	1	2		5	7	7	7	1	4	12	3	4	10	16	8	6	2
A Genome																			7		5	1	7	1	7	1	7	6	1		1						1	2	1	1			3	1	9				2
B Genome																			8	3	5	1	7	1	8	2	7	7	1	1	1	1	1	1							4		3	1	9				2
C Genome																					3	1	7	1	7	2	7	5	1		1										1	1	3	1	7				2
ContigK												AT5G47030.1	AT5G47040.1	AT5G47050.1	AT5G47060.1	AT5G47070.1	AT5G47080.4	AT5G47090.1	AT5G47100.1	AT5G47110.1	AT5G47120.1	AT5G47130.1	AT5G47140.1	AT5G47150.1	AT5G47180.2	AT5G47190.1	AT5G47200.1	AT5G47210.3	AT5G47220.1	AT5G47229.1	AT5G47230.1	AT5G47240.1	AT5G47250.1	AT5G47260.1	AT5G47290.1	AT5G47310.1	AT5G47330.1	AT5G47340.1	AT5G47350.1	AT5G47360.1	AT5G47370.1	AT5G47380.1	AT5G47390.1	AT5G47400.1	AT5G47420.1	AT5G47430.3	AT5G47435.2	AT5G47440.1	AT5G47450.1
number of exons												2	17	3	2	4	5	2	9	3	6	5	7	2	8	5	8	7	1	1	1	7	1	2		5	7	7	7	1	4	12	3	4	10	16	8	6	2
A Genome												2	17	3	2	4	5			3	2		7	1	8	5	7	6	1	1	1	7				4	7	6	6	1	4			4	3		8	6	2
B Genome												2	17	3	2	4	5	1		3	5	2	7	1	8	5	7	6	1	1	1	7	1			4	7	6	6	1	4			4	8		8	6	2
C Genome												2	17	3	2	4	5			3			7	1	8	5	7	7	1	1	1	7				4	7	6	6	1	4			4	10		8	6	2
ContigGH													AT4G17210.1	AT4G17215.1	AT4G17220.1	AT4G17230.1	AT4G17240.1	AT4G17245.1	AT4G17250.1	AT4G17260.1	AT4G17270.1	AT4G17280.1	AT4G17300.1	AT4G17330.1	AT4G17340.1	AT4G17350.1	AT4G17360.1	AT4G17370.1	AT4G17380.1	AT4G17390.1	AT4G17410.2	AT4G17420.1	AT4G17430.1	AT4G17440.1	AT4G17453.1	AT4G17460.1	AT4G17470.1	AT4G17480.1	AT4G17483.1	AT4G17486.1	AT4G17490.1	AT4G17500.1	AT4G17510.1	AT4G17512.1	AT4G17520.1	AT4G17530.1	AT4G17540.1	AT4G17550.1	AT4G17560.1
number of exons													2	2	10	2	5	1	1	2	11	3	14	17	2	6	8	7	24	4	16	10	2	4	1	4	9	8	8	5	1	1	9	5	7	8	7	3	5
A Genome													2	2	9				1	2	11	1				6		7		3			2	3	1	4	2	3	6	4			8	4	6	7		3	1
B Genome													2	2	9				1	2	11		5	15		6		7		3		9	2	3	1	4	6	7	6	4	1	1	9	5	6	8	7	3	1
C Genome													2	2	9				1	2	11	1				6		7		3			2	3	1	4	2	3	6	4			8	3	4	7		3	1
ContigE																AT4G17230.1	AT4G17240.1	AT4G17245.1	AT4G17250.1	AT4G17260.1	AT4G17270.1	AT4G17280.1	AT4G17300.1	AT4G17330.1	AT4G17340.1	AT4G17350.1	AT4G17360.1	AT4G17370.1	AT4G17380.1	AT4G17390.1	AT4G17410.2	AT4G17420.3	AT4G17430.1	AT4G17440.1	AT4G17453.1	AT4G17460.1	AT4G17470.1	AT4G17480.1	AT4G17483.1	AT4G17486.1	AT4G17490.1	AT4G17500.1	AT4G17510.1	AT4G17512.1	AT4G17520.1	AT4G17530.1	AT4G17540.1	AT4G17550.1	AT4G17560.1
number of exons																2	5	1	1	2	11	3	14	17	2	6	8	7	24	4	16	12	2	4	1	4	9	8	8	5	1	1	9	5	7	8	7	3	5
A Genome																		1	1				14	15					24	3				2			2	2	7	1	1	1			7	7	1	3
B Genome																							14	2					24	3							3	2	7	4	1	1			6	8	3	3	4
C Genome																		1	1				14						24	3				3			2	2	5	4	1	1			7	7		3	4
ContigG																																								AT4G17486.1	AT4G17490.1	AT4G17500.1	AT4G17510.1	AT4G17512.1	AT4G17520.1	AT4G17530.1	AT4G17540.1	AT4G17550.1	AT4G17560.1
number of exons																																								5	1	1	9	5	7	8	7	3	5
A Genome																																										1	9	5	6	8	7	3	1
B Genome																																								2	1	1	9	5	5	8	7	3
C Genome																																									1	1	9	5	4	8	7	3	1
ContigF	AT4G17030.1	AT4G17040.1	AT4G17050.1	AT4G17060.1	AT4G17070.1	AT4G17080.1	AT4G17090.1	AT4G17098.1	AT4G17100.1	AT4G17160.1	AT4G17170.1	AT4G17180.1	AT4G17210.1	AT4G17215.1	AT4G17220.1	AT4G17230.1	AT4G17240.1	AT4G17245.1	AT4G17250.1	AT4G17260.1	AT4G17270.1	AT4G17280.1	AT4G17300.1	AT4G17330.1	AT4G17340.1	AT4G17350.1	AT4G17360.1	AT4G17370.1	AT4G17380.1	AT4G17390.1	AT4G17410.2	AT4G17420.3	AT4G17430.1	AT4G17440.1	AT4G17453.1	AT4G17460.1	AT4G17470.1	AT4G17480.1	AT4G17483.1
number of exons	4	8	13	1	5	3	4	2	8	5	5	2	2	2	10	2	5	1	1	2	11	3	14	17	2	6	8	7	24	4	16	10	2	4	1	4	9	8	8
A Genome	4	8	13	1	5	3	4	1	1	5	5	2	2	2	9	1	5	1	1	2	11	3	14		2	6	8			2	14	10	2	3	1	4	6	7	4
B Genome	4	8	12	1	5	3	4	1	1	5	5	2	1	2	10	1	5	1	1	1	4	3	14	13	2	6	8	1	7	3	14	10	2	3	1	4	6	7	7
C Genome	4	8	12	1	5	3	4	1	1	5	5	2	2	2	9	1	5	1	1	2	5	3	14	2	2	6	8			3	15	10	2	3	1	4	6	7	4
Total Contig F/G
number of exons
A Genome
B Genome
C Genome
[truncated: 51 more columns]
